# Supplementary material for: Candida auris: A systematic review and meta‐analysis of current updates on an emerging multidrug‐resistant pathogen
Source: Microbiologyopen. 2019 Aug 13;8(8):e00901. doi: 10.1002/mbo3.901 (PMC6692521; doi:10.1002/mbo3.901)
Supplement: Supplementary file 1 [file MBO3-8-e00901-s001.xlsx]

## Sheet: Recalculation
Author	FLZ-R	FLZ-S	VRZ-R	VRZ-S	ITZ-R	ITZ-S	PSZ-R	PSZ-S	ISA-R	ISA-S	AMB-R	AMB-S	FCN-R	FCN-S	ANF-R	ANF-S	CFG-R	CFG-S	MCF-R	MCF-S
Schwartz and Hammond (2017)	1	0	1	0							1	0
Morales-Lopez et al. (2017)	10	7	4	13							17
Larkin et al. (2017)	15	1	5	11
Kathuria et al. (2015)	80	10	52	38			10	80	11	79	14	76	11	79	7	83	8	12	7	83
Prakash et al. (2016)	12	13	5	0
Rudramurthy et al. (2017)	43	31	2	72	3	71					10	64			4	48	7	67
Lockhart et al. (2017)	50	4	29	25							19	35	3	51	4	50	4	50	4	50
Chowdhary et al. (2014)	15	0	11	4	0	15	0	15	0	15	0	15	7	8	0	15	0	15	0	15
Chowdhary et al. (2013)	12	0	0	12	0	12	0	12	0	12	0	12	0	12	0	12	0	12	0	12
Chatterjee et al. (2015)	1	0									1	0	0	1			0	1
Khillan et al. (2014)	4	0	0	4	0	4	0	4			0	4	0	4	0	4	0	4	0	4
Sarma et al. (2013)	2	0	0	2							2	0	0	2
Kumar et al. (2015)	0	1	0	1	1	0					0	1
Sharma et al. (2015)	1	0
Ben- Ami et al. (2017)	6	0	0	6	0	6	0	6			5	1	0	6	0	6	0	6	0	6
Satoh et al. (2009)	1	0	0	1							0	1					0	1
Emara et al. (2015)	1	0	0	1							0	1					0	1
Al- Siyabi et al. (2017)	5	0	1	4	0	5	0	5			2	3	1	4	0	5	0	5
Mohsin et al. (2017)	2	0	0	2	0	2	0	2	0	2	1	1			0	2			0	2
Magobo et al. (2014)	4	0	1	3	0	4	0	4					0	4	0	4	0	4	0	4
Kim et al. (2009)	8	7	2	13	5	10					0	15					0	15	0	15
Shin et al. (2012)											0	20
Lee et al. (2011)	2	4	0	6	2	4					0	6					0	6	0	6
Ruiz Gaitán et al. (2017)	8	0	8	0	0	8	0	8			0	8			0	8			0	8
Borman et al. (2016)	5	7	2	10			0	12			0	12	0	12	0	12
Schelenz et al. (2016)	50	0											0	50
Tsay et al. (2017)	30	5									15	20			1	34	1	34	1	34
Vallabhaneni et al. (2016)	5	2									1	6			1	6	1	6	1	6
Azar et al. (2017)	0	1	0	1							1	0	0	1			0	1	0	1
Calvo et al. (2016)	18	0	18	0							18	0	0	18	0	18
Total	391	93	141	229	11	141	10	148	11	108	107	301	22	252	17	307	21	240	13	246
Total isolates/drug	484		370		152		158		119		408		274		324		261		259
Resistance rates (%)	80.7851		38.1081		7.23684		6.32911		9.2437		26.2255		8.0292		5.24691		8.04598		5.01931

## Sheet: Resistance rate graph
Antibiotic	Resistant isolates	Resistance rate (%)
FLZ (≥32)	391	80.79
VRZ (>1)	141	38.11
ITZ (>1)	11	7.24
PSZ (>1)	10	6.33
ISA (>1)	11	9.24
AMB (≥2)	107	26.23
FCN (>1)	22	8.03
ANF (≥4)	17	5.25
CFG (≥2)	21	8.05
MCF (≥4)	13	5.02
SCY-078	0	0
